# Supplementary material for: The Implications of Changing Age and Weight at Slaughter of Heavy Pigs on Carcass and Green Ham Quality Traits
Source: Animals (Basel). 2021 Aug 20;11(8):2447. doi: 10.3390/ani11082447 (PMC8388713; doi:10.3390/ani11082447)
Supplement: Supplementary file 1 [file animals-11-02447-s001.zip]

Archive with 1 entries (1 files):
- animals-1316994-supplementary.pdf
